# Supplementary material for: RNA splicing programs define tissue compartments and cell types at single-cell resolution
Source: eLife. 2021 Sep 13;10:e70692. doi: 10.7554/eLife.70692 (PMC8563012; doi:10.7554/eLife.70692)
Supplement: Supplementary file 4. — The most variable splice sites (SpliZsites) for genes with significant alternative splicing in human individual 1 10X data. Each line reports a SpliZsite and contains the coordinates, whether it is an annotated exon, whether it is an exon with known alternative splicing, whether the splice site is in 5′ or 3′ UTR of the gene, and whether the SpliZsite found to be a SpliZsite in mouse lemur and mouse datasets. [file elife-70692-supp4.csv]

gene	lemur_coord	mouse_coord	end	let	chr	strand	evec	site_rank	AS_annot	exon_ann	lemur_ever_sig	mouse_ever_sig	site_rank_mouse	site_rank_lemur	is.5UTR	is.3UTR	f0	f1	f2	ever_sig
ANXA1	36253173	20378488	73165116	B	chr9	+	1	3	0	TRUE	0	0	NA	NA	FALSE	FALSE	0.511421944958936	0.192818088634874	0.100942771930588	0
ANXA1	36253266	20378395	73165209	A	chr9	+	1	2	0	TRUE	1	0	NA	2	FALSE	FALSE	0.511421944958936	0.192818088634874	0.100942771930588	1
ANXA1	36255340	20376709	73167497	B	chr9	+	1	1	0	TRUE	0	0	NA	NA	FALSE	FALSE	0.511421944958936	0.192818088634874	0.100942771930588	0
ARL6IP1	14151460	118127134	18798701	A	chr16	-	1	2	0	TRUE	0	0	NA	NA	FALSE	FALSE	0.713819860850808	0.172975810216207	0.0573048203061643	0
ARL6IP1	14152178	118126515	18798044	B	chr16	-	1	3	0	TRUE	0	0	NA	NA	FALSE	FALSE	0.713819860850808	0.172975810216207	0.0573048203061643	0
ARL6IP1	14156883	118120410	18793370	B	chr16	-	1	1	0	TRUE	0	0	NA	NA	FALSE	TRUE	0.713819860850808	0.172975810216207	0.0573048203061643	0
ATP5F1C	24689772	10056160	7807659	B	chr10	+	1	2	1	TRUE	0	1	2	NA	FALSE	TRUE	0.470709393210984	0.353868514875281	0.109228580248976	1
ATP5F1C	24690410	10056769	7807010	A	chr10	+	1	3	0	TRUE	0	1	1	NA	FALSE	TRUE	0.470709393210984	0.353868514875281	0.109228580248976	1
ATP5F1C	24692797	10058995	7802854	A	chr10	+	1	1	1	TRUE	0	1	3	NA	FALSE	FALSE	0.470709393210984	0.353868514875281	0.109228580248976	1
ATP5MG	99457818	44920609	118401717	A	chr11	+	1	2	1	TRUE	0	0	NA	NA	FALSE	FALSE	0.974834535232518	0.00916659625910986	0.00715047401700581	0
ATP5MG	99462903	44914810	118406937	B	chr11	+	1	1	1	TRUE	0	0	NA	NA	FALSE	FALSE	0.974834535232518	0.00916659625910986	0.00715047401700581	0
ATP5PD	7071037	115416077	75039271	B	chr17	-	1	2	1	TRUE	0	0	NA	NA	FALSE	TRUE	0.7873179500184	0.112469890906324	0.046467524765324	0
ATP5PD	7071251	115415879	75039063	B	chr17	-	1	3	0	TRUE	0	1	2	NA	FALSE	TRUE	0.7873179500184	0.112469890906324	0.046467524765324	1
ATP5PD	88872961	115417839	75042181	A	chr17	-	1	1	1	TRUE	0	0	NA	NA	FALSE	FALSE	0.7873179500184	0.112469890906324	0.046467524765324	0
BAZ1A	49560673	54985807	34874662	B	chr14	-	1	1	1	TRUE	0	0	NA	NA	TRUE	FALSE	0.550863779805521	0.145398968277748	0.1021746971223	0
BAZ1A	49561161	54986162	34875138	A	chr14	-	1	2	0	TRUE	0	0	NA	NA	TRUE	FALSE	0.550863779805521	0.145398968277748	0.1021746971223	0
C12orf57	104064579	124740694	6944476	B	chr12	+	1	2	1	TRUE	0	0	NA	NA	TRUE	FALSE	0.898871529367581	0.0641582020458747	0.0300137043116152	0
C12orf57	104064864	124740919	6944173	A	chr12	+	1	1	1	TRUE	0	0	NA	NA	TRUE	FALSE	0.898871529367581	0.0641582020458747	0.0300137043116152	0
CCT4	8908485	23003136	61868706	B	chr2	-	1	2	0	TRUE	0	0	NA	NA	FALSE	FALSE	0.528719914633482	0.190819477445831	0.145842885717875	0
CCT4	8915888	22997602	61877052	B	chr2	-	1	1	0	TRUE	0	0	NA	NA	FALSE	FALSE	0.528719914633482	0.190819477445831	0.145842885717875	0
CD55	NA	130449562	207336693	B	chr1	+	1	1	0	TRUE	0	0	NA	NA	FALSE	FALSE	0.608188439164992	0.116532981612184	0.111018948979564	0
CD55	31885734	130447618	207339417	A	chr1	+	1	2	1	TRUE	0	0	NA	NA	FALSE	FALSE	0.608188439164992	0.116532981612184	0.111018948979564	0
CIRBP	10405777	80170694	1271981	B	chr19	+	1	2	0	TRUE	0	0	NA	NA	FALSE	TRUE	0.585802829671818	0.209440293725392	0.0720298602045518	0
CIRBP	10405847	80170764	1272051	A	chr19	+	1	3	1	TRUE	0	0	NA	NA	FALSE	TRUE	0.585802829671818	0.209440293725392	0.0720298602045518	0
CIRBP	10408183	NA	1274307	B	chr19	+	1	1	1	TRUE	0	0	NA	NA	FALSE	TRUE	0.585802829671818	0.209440293725392	0.0720298602045518	0
CLU	NA	65971851	27610475	A	chr8	-	1	1	0	TRUE	0	0	NA	NA	FALSE	FALSE	0.783738230661584	0.113975529922011	0.0182482769367714	0
CLU	17174949	65971731	27610600	B	chr8	-	1	2	1	TRUE	1	0	NA	1	TRUE	FALSE	0.783738230661584	0.113975529922011	0.0182482769367714	1
CLU	17176195	65973324	27609086	B	chr8	-	1	3	0	TRUE	0	0	NA	NA	FALSE	FALSE	0.783738230661584	0.113975529922011	0.0182482769367714	0
COX4I1	3658364	120673221	85805733	B	chr16	+	1	1	1	TRUE	0	0	NA	NA	FALSE	TRUE	0.944185697097406	0.0161030619846278	0.00863935871916557	0
COX4I1	3659008	120672892	85805104	A	chr16	+	1	2	0	TRUE	0	0	NA	NA	FALSE	FALSE	0.944185697097406	0.0161030619846278	0.00863935871916557	0
COX5B	36347467	36691689	97646189	A	chr2	+	1	1	0	TRUE	0	0	NA	NA	FALSE	FALSE	0.855714838347976	0.0992192392575766	0.042303606006202	0
COX5B	36348026	36692211	97647067	B	chr2	+	1	2	0	TRUE	0	1	1	NA	FALSE	FALSE	0.855714838347976	0.0992192392575766	0.042303606006202	1
COX5B	36348099	36692284	97647140	A	chr2	+	1	3	0	TRUE	0	0	NA	NA	FALSE	FALSE	0.855714838347976	0.0992192392575766	0.042303606006202	0
CTSC	71050284	88288693	88326399	B	chr11	-	1	2	0	TRUE	0	0	NA	NA	FALSE	TRUE	0.56863538080702	0.248072734802347	0.0870597867852222	0
CTSC	71050328	88288649	88326443	B	chr11	-	1	3	0	TRUE	0	0	NA	NA	FALSE	TRUE	0.56863538080702	0.248072734802347	0.0870597867852222	0
CTSC	71058525	88281531	88334937	A	chr11	-	1	1	1	TRUE	0	0	NA	NA	TRUE	TRUE	0.56863538080702	0.248072734802347	0.0870597867852222	0
CTSL	22037689	60801424	87727594	B	chr9	+	1	1	1	TRUE	0	0	NA	NA	TRUE	FALSE	0.736206696492675	0.151989998448525	0.094952292475015	0
DECR1	41813659	15931181	90018909	B	chr8	+	1	2	1	TRUE	0	0	NA	NA	FALSE	TRUE	0.522531328189535	0.277373526701703	0.118866870803695	0
DECR1	41839005	15924253	90036940	A	chr8	+	1	3	0	TRUE	0	0	NA	NA	FALSE	TRUE	0.522531328189535	0.277373526701703	0.118866870803695	0
DECR1	41843077	15922484	90042800	A	chr8	+	1	1	0	TRUE	0	0	NA	NA	FALSE	TRUE	0.522531328189535	0.277373526701703	0.118866870803695	0
DNAJC1	6528237	18392291	22003213	A	chr10	-	1	2	0	TRUE	0	0	NA	NA	FALSE	FALSE	0.854579671979066	0.0470654156330778	0.0419808141893029	0
DNAJC1	6592612	18317000	21929141	B	chr10	-	1	1	0	TRUE	0	0	NA	NA	FALSE	FALSE	0.854579671979066	0.0470654156330778	0.0419808141893029	0
DNAJC1	6600091	18308949	21920963	B	chr10	-	1	3	0	FALSE	0	0	NA	NA	FALSE	FALSE	0.854579671979066	0.0470654156330778	0.0419808141893029	0
EEF1B2	30323331	63178439	206161346	B	chr2	+	1	1	0	TRUE	1	0	NA	1	FALSE	TRUE	0.907274785866088	0.0733639628039317	0.00675783425951747	1
EEF1B2	30323951	63177876	206160710	A	chr2	+	1	2	0	TRUE	1	0	NA	2	FALSE	TRUE	0.907274785866088	0.0733639628039317	0.00675783425951747	1
EIF3M	30769664	105000241	32601822	A	chr11	+	1	2	0	TRUE	0	0	NA	NA	FALSE	FALSE	0.664099088028404	0.120521674770363	0.0842551269415574	0
EIF3M	30770648	105001270	32600832	A	chr11	+	1	3	0	TRUE	0	0	NA	NA	FALSE	TRUE	0.664099088028404	0.120521674770363	0.0842551269415574	0
EIF3M	30770791	105001413	32600689	B	chr11	+	1	1	0	TRUE	0	0	NA	NA	FALSE	TRUE	0.664099088028404	0.120521674770363	0.0842551269415574	0
FCN3	42912344	NA	27373965	A	chr1	-	1	1	1	TRUE	0	0	NA	NA	FALSE	FALSE	0.977913663997076	0.0162659201649503	0.00582041583797355	0
FYB1	40536566	6646636	39124278	B	chr5	-	1	3	1	TRUE	0	0	NA	NA	FALSE	TRUE	0.327558153129456	0.306210635818471	0.0946732811014853	0
FYB1	40539316	6643762	39127741	A	chr5	-	1	1	1	TRUE	0	0	NA	NA	FALSE	FALSE	0.327558153129456	0.306210635818471	0.0946732811014853	0
FYB1	40542305	6642556	39130612	B	chr5	-	1	2	0	TRUE	0	0	NA	NA	FALSE	FALSE	0.327558153129456	0.306210635818471	0.0946732811014853	0
GTF3A	77980893	146954077	27435034	A	chr13	+	1	3	0	TRUE	0	0	NA	NA	FALSE	TRUE	0.600752588398219	0.139015302532002	0.0965132511042985	0
GTF3A	77988854	146950533	27427092	B	chr13	+	1	1	0	TRUE	0	0	NA	NA	FALSE	TRUE	0.600752588398219	0.139015302532002	0.0965132511042985	0
GTF3A	77990181	146948975	27424938	A	chr13	+	1	2	0	TRUE	0	0	NA	NA	FALSE	FALSE	0.600752588398219	0.139015302532002	0.0965132511042985	0
HCST	NA	30418581	35903416	A	chr19	+	1	2	1	TRUE	0	0	NA	NA	FALSE	FALSE	0.880347791920241	0.0902225115272148	0.0264152182298497	0
HCST	25245897	30418641	35903351	B	chr19	+	1	1	0	TRUE	0	0	NA	NA	FALSE	FALSE	0.880347791920241	0.0902225115272148	0.0264152182298497	0
HNRNPA3	55861750	75665301	177219314	A	chr2	+	1	3	1	TRUE	0	0	NA	NA	FALSE	TRUE	0.52084346826704	0.183265816094471	0.141297031363774	0
HNRNPA3	55863977	75662925	177216940	A	chr2	+	1	2	1	TRUE	0	0	NA	NA	FALSE	FALSE	0.52084346826704	0.183265816094471	0.141297031363774	0
HNRNPA3	55864057	75662845	177216860	B	chr2	+	1	1	0	TRUE	0	0	NA	NA	FALSE	FALSE	0.52084346826704	0.183265816094471	0.141297031363774	0
HNRNPD	2340672	99976534	82371528	A	chr4	-	1	2	0	TRUE	0	0	NA	NA	FALSE	FALSE	0.567913268458689	0.186164897003584	0.116848623318473	0
HNRNPD	2351065	99966183	82358820	B	chr4	-	1	3	0	TRUE	0	0	NA	NA	FALSE	FALSE	0.567913268458689	0.186164897003584	0.116848623318473	0
HNRNPD	2354494	99962515	82355304	A	chr4	-	1	1	0	TRUE	0	0	NA	NA	FALSE	TRUE	0.567913268458689	0.186164897003584	0.116848623318473	0
HNRNPDL	2316973	100038720	82429248	A	chr4	-	1	2	0	TRUE	0	0	NA	NA	FALSE	FALSE	0.536222611745504	0.165869346026937	0.128944266434478	0
HNRNPDL	2320298	100036195	82426129	B	chr4	-	1	1	1	TRUE	1	0	NA	2	FALSE	TRUE	0.536222611745504	0.165869346026937	0.128944266434478	1
HNRNPDL	2321557	NA	82424883	B	chr4	-	1	3	1	TRUE	1	0	NA	1	FALSE	TRUE	0.536222611745504	0.165869346026937	0.128944266434478	1
HP1BP3	47154627	138225888	20773610	B	chr1	-	1	3	0	TRUE	0	0	NA	NA	TRUE	FALSE	0.584207502073337	0.147202935836228	0.108774934435547	0
HP1BP3	47163734	138222187	20779812	A	chr1	-	1	2	0	TRUE	0	0	NA	NA	FALSE	FALSE	0.584207502073337	0.147202935836228	0.108774934435547	0
HP1BP3	47164292	138221722	20780345	A	chr1	-	1	1	0	TRUE	0	0	NA	NA	FALSE	FALSE	0.584207502073337	0.147202935836228	0.108774934435547	0
ITM2B	65478677	73366320	48256383	A	chr13	+	1	3	0	TRUE	1	0	NA	1	FALSE	TRUE	0.659476474344719	0.209651261141675	0.0644256606178369	1
ITM2B	65480522	73368426	48253808	B	chr13	+	1	2	0	TRUE	0	0	NA	NA	TRUE	TRUE	0.659476474344719	0.209651261141675	0.0644256606178369	0
ITM2B	65554808	73385009	48233477	A	chr13	+	1	1	0	TRUE	0	0	NA	NA	FALSE	FALSE	0.659476474344719	0.209651261141675	0.0644256606178369	0
KRT8	NA	NA	52948828	B	chr12	-	1	1	0	FALSE	0	0	NA	NA	FALSE	FALSE	0.401641382115001	0.118877091355848	0.1065482624109	0
LMNA	120563358	88482099	156139080	B	chr1	+	1	3	1	TRUE	0	0	NA	NA	FALSE	TRUE	0.546723485993617	0.13140560271489	0.0899895528223464	0
LMNA	120564813	88483412	156137654	B	chr1	+	1	2	0	TRUE	0	0	NA	NA	FALSE	TRUE	0.546723485993617	0.13140560271489	0.0899895528223464	0
LMNA	120565459	88484046	156137028	A	chr1	+	1	1	0	TRUE	1	0	NA	3	FALSE	TRUE	0.546723485993617	0.13140560271489	0.0899895528223464	1
LMO7	35870418	101896467	75817161	B	chr13	+	1	1	1	TRUE	1	0	NA	1	FALSE	FALSE	0.533321349950649	0.19065833533814	0.0763247015669237	1
LMO7	35878184	101888677	75809154	B	chr13	+	1	3	1	TRUE	0	0	NA	NA	FALSE	FALSE	0.533321349950649	0.19065833533814	0.0763247015669237	0
LMO7	35882424	101884414	75804541	A	chr13	+	1	2	1	TRUE	0	0	NA	NA	FALSE	FALSE	0.533321349950649	0.19065833533814	0.0763247015669237	0
LRRFIP2	33241086	111161388	37129063	A	chr3	-	1	3	1	TRUE	1	0	NA	2	FALSE	FALSE	0.40941084392043	0.240479376758737	0.120895224966615	1
LRRFIP2	33271731	111190283	37094792	A	chr3	-	1	2	1	TRUE	0	0	NA	NA	FALSE	FALSE	0.40941084392043	0.240479376758737	0.120895224966615	0
LRRFIP2	33283820	111199664	37083806	B	chr3	-	1	1	1	TRUE	1	0	NA	3	FALSE	FALSE	0.40941084392043	0.240479376758737	0.120895224966615	1
LTBP1	130245906	75352687	33347367	B	chr2	+	1	2	1	TRUE	0	0	NA	NA	FALSE	FALSE	0.683873666291501	0.163993173072436	0.0771166397134316	0
LTBP1	130249502	75348744	33342838	B	chr2	+	1	1	0	TRUE	0	0	NA	NA	FALSE	FALSE	0.683873666291501	0.163993173072436	0.0771166397134316	0
MT1A	NA	94179338	56638766	A	chr16	+	1	1	0	TRUE	0	0	NA	NA	FALSE	FALSE	0.75783445696895	0.155466154416986	0.0866993886140638	0
MT1A	53036909	5643156	56639859	B	chr16	+	1	2	0	TRUE	0	0	NA	NA	FALSE	FALSE	0.75783445696895	0.155466154416986	0.0866993886140638	0
MYL6	80949087	128491032	56161387	B	chr12	+	1	2	1	TRUE	1	1	2	1	FALSE	TRUE	0.55257285168719	0.289098045413269	0.0731410848081067	1
MYL6	80950152	128492058	56160320	A	chr12	+	1	1	1	TRUE	1	1	1	2	FALSE	FALSE	0.55257285168719	0.289098045413269	0.0731410848081067	1
NCL	8724461	86359206	231464336	A	chr2	-	1	2	0	TRUE	0	0	NA	NA	TRUE	FALSE	0.571113934718456	0.279402889891077	0.0785641527913723	0
NCL	8725530	86358223	231463316	B	chr2	-	1	1	0	TRUE	0	0	NA	NA	TRUE	FALSE	0.571113934718456	0.279402889891077	0.0785641527913723	0
NCL	8731059	86353126	231457643	A	chr2	-	1	3	0	TRUE	0	0	NA	NA	FALSE	TRUE	0.571113934718456	0.279402889891077	0.0785641527913723	0
NUDT22	7638060	6993525	64229478	B	chr11	+	1	1	1	TRUE	0	0	NA	NA	FALSE	FALSE	0.505889629716707	0.308289019835995	0.123189525595128	0
NUDT22	7638282	6993758	64229247	B	chr11	+	1	2	1	TRUE	0	0	NA	NA	FALSE	FALSE	0.505889629716707	0.308289019835995	0.123189525595128	0
NUDT22	7638771	6994670	64227666	A	chr11	+	1	3	1	TRUE	0	0	NA	NA	FALSE	FALSE	0.505889629716707	0.308289019835995	0.123189525595128	0
OCIAD2	9879332	73335820	48904484	A	chr4	-	1	2	1	TRUE	0	0	NA	NA	FALSE	FALSE	0.448232453312896	0.306648343385526	0.10166349581908	0
OCIAD2	9886656	73329320	48897857	B	chr4	-	1	1	1	TRUE	0	0	NA	NA	FALSE	FALSE	0.448232453312896	0.306648343385526	0.10166349581908	0
OCIAD2	9888972	73327663	48894006	A	chr4	-	1	3	1	TRUE	0	0	NA	NA	FALSE	TRUE	0.448232453312896	0.306648343385526	0.10166349581908	0
OSBPL8	42963054	111165195	76559397	A	chr12	-	1	2	1	TRUE	0	0	NA	NA	TRUE	FALSE	0.477346786755756	0.192691920254376	0.122636556807029	0
OSBPL8	43034884	111233552	76450988	B	chr12	-	1	3	1	TRUE	1	0	NA	1	TRUE	FALSE	0.477346786755756	0.192691920254376	0.122636556807029	1
OSBPL8	43067378	111255687	76410634	B	chr12	-	1	1	1	TRUE	0	0	NA	NA	FALSE	FALSE	0.477346786755756	0.192691920254376	0.122636556807029	0
PABPC1	51606479	36596099	100703359	B	chr8	-	1	1	1	TRUE	0	0	NA	NA	FALSE	TRUE	0.604764130471593	0.145808564328575	0.107768365302307	0
PABPC1	51607118	36596563	100704297	A	chr8	-	1	2	0	TRUE	0	0	NA	NA	FALSE	TRUE	0.604764130471593	0.145808564328575	0.107768365302307	0
PABPC1	51608981	36597457	100705589	A	chr8	-	1	3	0	TRUE	0	0	NA	NA	FALSE	TRUE	0.604764130471593	0.145808564328575	0.107768365302307	0
PAK2	87510765	32043176	196805352	B	chr3	+	1	2	0	TRUE	0	0	NA	NA	FALSE	FALSE	0.566610923659626	0.165274259744012	0.137378562879749	0
PAK2	87513550	32044480	196802027	A	chr3	+	1	3	0	TRUE	0	0	NA	NA	FALSE	FALSE	0.566610923659626	0.165274259744012	0.137378562879749	0
PAK2	87530160	32052382	196782626	B	chr3	+	1	1	1	TRUE	0	0	NA	NA	TRUE	FALSE	0.566610923659626	0.165274259744012	0.137378562879749	0
PLIN2	45270591	86657114	19116359	A	chr9	-	1	1	0	TRUE	0	0	NA	NA	FALSE	FALSE	0.587377627860847	0.223441387454808	0.118221760472063	0
PLIN2	45279595	86648579	19108747	B	chr9	-	1	2	0	TRUE	0	0	NA	NA	FALSE	FALSE	0.587377627860847	0.223441387454808	0.118221760472063	0
PNRC1	NA	NA	89082546	B	chr6	+	1	2	0	TRUE	0	0	NA	NA	TRUE	FALSE	0.482927691069732	0.113140781778436	0.106406390670693	0
PNRC1	NA	NA	89082735	A	chr6	+	1	1	0	TRUE	0	0	NA	NA	TRUE	FALSE	0.482927691069732	0.113140781778436	0.106406390670693	0
PNRC1	22055794	33246506	89083753	B	chr6	+	1	3	1	TRUE	0	0	NA	NA	TRUE	FALSE	0.482927691069732	0.113140781778436	0.106406390670693	0
POLR2I	25114186	30232749	36114412	B	chr19	-	1	2	0	TRUE	0	0	NA	NA	FALSE	FALSE	0.755369066587009	0.172742150007991	0.0540833374259111	0
POLR2I	25114535	30233066	36114066	B	chr19	-	1	3	0	TRUE	0	0	NA	NA	FALSE	TRUE	0.755369066587009	0.172742150007991	0.0540833374259111	0
POLR2I	25114586	30233117	36114015	A	chr19	-	1	1	0	TRUE	0	0	NA	NA	FALSE	TRUE	0.755369066587009	0.172742150007991	0.0540833374259111	0
PPP1R12A	40205060	108268706	79788648	A	chr12	-	1	2	1	TRUE	0	0	NA	NA	FALSE	TRUE	0.446926320959454	0.182587882846652	0.128727876937122	0
PPP1R12A	40206994	108269253	79786478	B	chr12	-	1	1	0	TRUE	0	0	NA	NA	FALSE	TRUE	0.446926320959454	0.182587882846652	0.128727876937122	0
PQBP1	137866599	7895992	48902042	A	chrX	+	1	1	1	TRUE	0	0	NA	NA	FALSE	FALSE	0.563558196233196	0.297861832094986	0.0654210943815207	0
PQBP1	137867272	7895227	48902732	B	chrX	+	1	2	1	TRUE	0	0	NA	NA	FALSE	FALSE	0.563558196233196	0.297861832094986	0.0654210943815207	0
PRDX5	7558935	6907241	64320903	A	chr11	+	1	3	0	TRUE	0	0	NA	NA	FALSE	FALSE	0.654990039051298	0.217296769942059	0.0724705343233892	0
PRDX5	7558973	6907279	64320865	B	chr11	+	1	1	1	TRUE	1	0	NA	2	FALSE	FALSE	0.654990039051298	0.217296769942059	0.0724705343233892	1
PRDX5	7559641	6907981	64319868	A	chr11	+	1	2	1	TRUE	1	0	NA	1	FALSE	FALSE	0.654990039051298	0.217296769942059	0.0724705343233892	1
PRMT1	19642595	44976982	49688162	B	chr19	+	1	1	0	TRUE	0	0	NA	NA	FALSE	FALSE	0.926783360787111	0.0576141033516816	0.0156025358612071	0
PSAP	3162802	60301693	71817476	B	chr10	-	1	1	0	TRUE	0	0	NA	NA	FALSE	FALSE	0.529463121597523	0.120122791449763	0.0917676963515657	0
PSAP	3163939	60300880	71818617	A	chr10	-	1	2	0	TRUE	0	0	NA	NA	FALSE	FALSE	0.529463121597523	0.120122791449763	0.0917676963515657	0
PTGES3	80415427	128059285	56687998	A	chr12	-	1	1	1	TRUE	0	0	NA	NA	TRUE	FALSE	0.779179876612992	0.141431447379046	0.0369966196325966	0
PTGES3	80452845	128068671	56673065	B	chr12	-	1	2	1	TRUE	0	0	NA	NA	FALSE	FALSE	0.779179876612992	0.141431447379046	0.0369966196325966	0
RBM39	16622125	156179177	35740824	A	chr20	-	1	2	1	TRUE	1	0	NA	2	FALSE	FALSE	0.348160916111675	0.240546965912709	0.0850546175640708	1
RBM39	16623894	156177385	35739017	B	chr20	-	1	1	1	TRUE	1	0	NA	1	FALSE	TRUE	0.348160916111675	0.240546965912709	0.0850546175640708	1
REXO2	95723830	48475119	114443933	A	chr11	+	1	2	0	TRUE	0	0	NA	NA	FALSE	FALSE	0.654016185218113	0.114629538987516	0.0820275655039337	0
REXO2	95725967	48473031	114446087	A	chr11	+	1	3	0	TRUE	0	0	NA	NA	FALSE	TRUE	0.654016185218113	0.114629538987516	0.0820275655039337	0
REXO2	95727358	48471872	114447826	B	chr11	+	1	1	0	TRUE	0	0	NA	NA	FALSE	TRUE	0.654016185218113	0.114629538987516	0.0820275655039337	0
RNF181	30027554	72361411	85596649	A	chr2	+	1	1	1	TRUE	0	0	NA	NA	FALSE	FALSE	0.491269753508218	0.310929536061541	0.111373049389626	0
RNF181	30027772	72361190	85596857	B	chr2	+	1	2	0	FALSE	0	0	NA	NA	FALSE	FALSE	0.491269753508218	0.310929536061541	0.111373049389626	0
RPL27A	51361293	109519918	8684006	B	chr11	+	1	1	0	TRUE	0	0	NA	NA	TRUE	TRUE	0.797448357236074	0.0712482509002535	0.0393103134758564	0
RPL27A	51361729	109519648	8683265	A	chr11	+	1	2	0	TRUE	0	0	NA	NA	TRUE	FALSE	0.797448357236074	0.0712482509002535	0.0393103134758564	0
RPL29	7062793	106431344	51993850	B	chr3	-	1	3	0	FALSE	0	0	NA	NA	FALSE	TRUE	0.257767326508407	0.186205284629926	0.12051695971123	0
RPL29	7062836	106431295	51993893	A	chr3	-	1	2	0	FALSE	0	0	NA	NA	FALSE	TRUE	0.257767326508407	0.186205284629926	0.12051695971123	0
RPL29	7062983	106431154	51994040	A	chr3	-	1	1	0	FALSE	0	0	NA	NA	FALSE	TRUE	0.257767326508407	0.186205284629926	0.12051695971123	0
RPL32	94	115807167	12839530	B	chr3	-	1	1	0	TRUE	0	0	NA	NA	FALSE	FALSE	0.864888245394284	0.057531094147483	0.0356885967201964	0
RPL32	15918889	115807802	12840142	A	chr3	-	1	2	0	TRUE	0	0	NA	NA	FALSE	FALSE	0.864888245394284	0.057531094147483	0.0356885967201964	0
RPLP0	9474022	115561244	120198854	A	chr12	-	1	1	0	TRUE	0	0	NA	NA	FALSE	TRUE	0.561334013530232	0.154768710788266	0.105983258580364	0
RPP30	42393886	36100288	90894891	A	chr10	+	1	2	0	TRUE	0	0	NA	NA	FALSE	FALSE	0.838717790559951	0.0638798794655133	0.0466932237082184	0
RPP30	42394905	36101234	90895880	B	chr10	+	1	1	0	TRUE	0	0	NA	NA	FALSE	FALSE	0.838717790559951	0.0638798794655133	0.0466932237082184	0
RPS19	14191091	24885452	41861112	B	chr19	+	1	2	0	TRUE	0	0	NA	NA	TRUE	FALSE	0.669222201060535	0.0935453106480218	0.0595857001362633	0
RPS19	14191313	24885206	41860845	A	chr19	+	1	1	0	TRUE	0	1	3	NA	TRUE	FALSE	0.669222201060535	0.0935453106480218	0.0595857001362633	1
RPS19	14191383	24885136	41860775	B	chr19	+	1	3	1	TRUE	0	1	2	NA	FALSE	FALSE	0.669222201060535	0.0935453106480218	0.0595857001362633	1
RPS24	6267048	24495775	78040615	B	chr10	+	1	2	1	TRUE	0	0	NA	NA	FALSE	TRUE	0.455971266809013	0.263184628241409	0.19487012688523	0
RPS24	6272258	24491907	78035511	B	chr10	+	1	1	0	TRUE	1	0	NA	3	FALSE	FALSE	0.455971266809013	0.263184628241409	0.19487012688523	1
RPS27A	3176295	29547744	55232808	B	chr2	+	1	3	1	TRUE	0	0	NA	NA	TRUE	FALSE	0.671803075149666	0.114554515595105	0.0450151049046532	0
RPS27A	3176858	29547205	55233417	A	chr2	+	1	1	0	TRUE	1	0	NA	3	FALSE	FALSE	0.671803075149666	0.114554515595105	0.0450151049046532	1
RPS27A	3177723	29546421	55234831	B	chr2	+	1	2	0	TRUE	0	0	NA	NA	FALSE	FALSE	0.671803075149666	0.114554515595105	0.0450151049046532	0
S100A9	123045595	90692733	153360923	B	chr1	+	1	1	0	FALSE	1	0	NA	2	FALSE	TRUE	0.558187226709696	0.106673795362866	0.0473543455190502	1
SAA1	42788941	46753971	18269717	B	chr11	+	1	1	0	TRUE	0	0	NA	NA	FALSE	TRUE	1	5.09661299991327e-32	6.95999774152834e-62	0
SAA2	42801952	46741256	18245910	A	chr11	-	1	1	1	TRUE	0	0	NA	NA	FALSE	FALSE	1	4.1605275842795e-32	3.62663384829328e-34	0
SEC61G	NA	16506472	54757594	B	chr7	-	1	2	1	TRUE	0	0	NA	NA	TRUE	FALSE	0.792248773204157	0.139849848397375	0.0522399006324699	0
SEC61G	106612098	16501807	54752420	B	chr7	-	1	3	0	TRUE	0	0	NA	NA	FALSE	FALSE	0.792248773204157	0.139849848397375	0.0522399006324699	0
SEC61G	106618119	16508100	54759158	A	chr7	-	1	1	0	TRUE	0	0	NA	NA	TRUE	FALSE	0.792248773204157	0.139849848397375	0.0522399006324699	0
SEPTIN7	88957928	25288318	35873775	A	chr7	+	1	2	0	TRUE	0	0	NA	NA	FALSE	TRUE	0.661485292708874	0.101590508023623	0.0742993189760155	0
SEPTIN7	88963658	25293685	35879823	B	chr7	+	1	3	0	TRUE	0	0	NA	NA	FALSE	TRUE	0.661485292708874	0.101590508023623	0.0742993189760155	0
SEPTIN7	88974138	25301412	35890668	B	chr7	+	1	1	0	TRUE	0	0	NA	NA	FALSE	TRUE	0.661485292708874	0.101590508023623	0.0742993189760155	0
SIVA1	15974795	112647032	104755824	A	chr14	+	1	2	0	TRUE	0	0	NA	NA	FALSE	FALSE	0.765247238274098	0.20779736240937	0.0174534953258776	0
SIVA1	15975572	112647825	104756604	B	chr14	+	1	1	1	TRUE	0	0	NA	NA	FALSE	FALSE	0.765247238274098	0.20779736240937	0.0174534953258776	0
SKP1	NA	52232117	134176855	A	chr5	-	1	1	0	TRUE	0	0	NA	NA	TRUE	FALSE	0.626256147529923	0.191447901061771	0.0610229522423676	0
SKP1	27680905	52236932	134173926	A	chr5	-	1	2	0	TRUE	0	0	NA	NA	FALSE	FALSE	0.626256147529923	0.191447901061771	0.0610229522423676	0
SKP1	27681001	52236836	134174022	B	chr5	-	1	3	0	TRUE	0	0	NA	NA	FALSE	FALSE	0.626256147529923	0.191447901061771	0.0610229522423676	0
SLIRP	24395555	87444026	77708208	A	chr14	+	1	2	1	TRUE	0	0	NA	NA	FALSE	FALSE	0.90986490491153	0.0751718893752567	0.0133647655956928	0
SLIRP	24396963	87447564	77710838	B	chr14	+	1	1	1	TRUE	0	0	NA	NA	FALSE	TRUE	0.90986490491153	0.0751718893752567	0.0133647655956928	0
SLIRP	24400048	87449400	77715879	A	chr14	+	1	3	1	TRUE	0	0	NA	NA	FALSE	TRUE	0.90986490491153	0.0751718893752567	0.0133647655956928	0
SMIM22	NA	5007375	4795449	A	chr16	+	1	1	0	TRUE	0	0	NA	NA	TRUE	FALSE	0.80386625851054	0.176404661944634	0.0144157808728062	0
SMIM22	4553970	5007888	4795858	A	chr16	+	1	2	0	TRUE	0	0	NA	NA	FALSE	FALSE	0.80386625851054	0.176404661944634	0.0144157808728062	0
SMIM22	4554251	5008206	4796190	B	chr16	+	1	3	1	TRUE	0	0	NA	NA	FALSE	FALSE	0.80386625851054	0.176404661944634	0.0144157808728062	0
SP100	NA	NA	230494416	B	chr2	+	1	1	0	TRUE	0	0	NA	NA	FALSE	FALSE	0.338849336164301	0.171881512969729	0.112763913664106	0
SP100	9827210	NA	230474447	A	chr2	+	1	3	0	TRUE	0	0	NA	NA	FALSE	FALSE	0.338849336164301	0.171881512969729	0.112763913664106	0
SP100	9831537	85682217	230470015	B	chr2	+	1	2	0	TRUE	0	0	NA	NA	FALSE	FALSE	0.338849336164301	0.171881512969729	0.112763913664106	0
SPCS3	85550605	54523394	176328198	B	chr4	+	1	3	0	TRUE	0	0	NA	NA	FALSE	FALSE	0.917677975506609	0.0764212911443981	0.00471223794973352	0
SPCS3	85551667	54525055	176327162	B	chr4	+	1	2	0	TRUE	0	0	NA	NA	FALSE	FALSE	0.917677975506609	0.0764212911443981	0.00471223794973352	0
SPCS3	85558260	54529762	176320219	A	chr4	+	1	1	0	TRUE	1	0	NA	1	FALSE	FALSE	0.917677975506609	0.0764212911443981	0.00471223794973352	1
SRSF3	9069481	29040775	36601152	B	chr6	+	1	1	1	TRUE	0	0	NA	NA	FALSE	TRUE	0.764760599791859	0.158456021874114	0.049538448790402	0
SRSF3	9071641	29038624	36598983	A	chr6	+	1	2	1	TRUE	0	0	NA	NA	FALSE	TRUE	0.764760599791859	0.158456021874114	0.049538448790402	0
SRSF3	9073190	29036241	36596761	B	chr6	+	1	3	0	TRUE	0	0	NA	NA	TRUE	FALSE	0.764760599791859	0.158456021874114	0.049538448790402	0
STXBP2	6473415	3641206	7646344	A	chr19	+	1	2	0	TRUE	0	0	NA	NA	FALSE	TRUE	0.743849465886379	0.232895282676344	0.0134689671314969	0
STXBP2	6473990	3641735	7647162	B	chr19	+	1	1	0	TRUE	0	0	NA	NA	FALSE	TRUE	0.743849465886379	0.232895282676344	0.0134689671314969	0
SUB1	35396455	11995950	32585625	A	chr5	+	1	1	0	FALSE	0	0	NA	NA	TRUE	FALSE	0.640786085193608	0.24373342961639	0.0974745102090351	0
SUB1	35398945	11993860	32588512	B	chr5	+	1	3	1	TRUE	0	0	NA	NA	TRUE	FALSE	0.640786085193608	0.24373342961639	0.0974745102090351	0
SUB1	35408945	11986563	32598961	B	chr5	+	1	2	0	TRUE	0	0	NA	NA	FALSE	TRUE	0.640786085193608	0.24373342961639	0.0974745102090351	0
SVIL	10663927	5037107	29569312	B	chr10	-	1	3	1	TRUE	0	0	NA	NA	TRUE	FALSE	0.566138539962713	0.17103592031775	0.107923391138556	0
SVIL	10663984	5037164	29569255	A	chr10	-	1	2	0	TRUE	0	0	NA	NA	TRUE	FALSE	0.566138539962713	0.17103592031775	0.107923391138556	0
SVIL	10669265	5040238	29563201	A	chr10	-	1	1	0	TRUE	0	0	NA	NA	TRUE	FALSE	0.566138539962713	0.17103592031775	0.107923391138556	0
TAX1BP1	81741302	52727301	27758133	A	chr7	+	1	1	1	TRUE	0	0	NA	NA	TRUE	FALSE	0.595180706900673	0.0897161639438722	0.0831197938878631	0
TAX1BP1	81748006	52729468	27766021	A	chr7	+	1	3	0	TRUE	0	0	NA	NA	FALSE	FALSE	0.595180706900673	0.0897161639438722	0.0831197938878631	0
TAX1BP1	81762659	52736850	27785163	B	chr7	+	1	2	0	TRUE	0	0	NA	NA	FALSE	TRUE	0.595180706900673	0.0897161639438722	0.0831197938878631	0
TFF3	NA	31129492	42315293	A	chr21	-	1	1	0	TRUE	0	0	NA	NA	FALSE	FALSE	0.973915732739476	0.0213173656009362	0.00448315160056012	0
TFF3	43033248	31127511	42313631	B	chr21	-	1	2	0	FALSE	1	0	NA	2	FALSE	FALSE	0.973915732739476	0.0213173656009362	0.00448315160056012	1
TMSB4X	99932134	167207337	12976968	A	chrX	+	1	1	0	FALSE	0	0	NA	NA	FALSE	TRUE	0.455550151399614	0.305819174067932	0.0821874537676783	0
TOP1	11942904	160702702	41097220	B	chr20	+	1	1	0	TRUE	0	0	NA	NA	FALSE	FALSE	0.596237414131729	0.178854815337958	0.139672339799107	0
TOP1	11946514	160698239	41092587	A	chr20	+	1	2	0	TRUE	0	0	NA	NA	FALSE	FALSE	0.596237414131729	0.178854815337958	0.139672339799107	0
TOP1	11976200	160670202	41061490	A	chr20	+	1	3	0	TRUE	0	0	NA	NA	FALSE	FALSE	0.596237414131729	0.178854815337958	0.139672339799107	0
TPM1	102206374	67031513	63062215	B	chr15	+	1	3	1	TRUE	0	1	3	NA	FALSE	TRUE	0.430322645245498	0.22403923440655	0.104081368798905	1
TPM1	102223500	67048123	63043831	A	chr15	+	1	2	1	TRUE	1	0	NA	3	FALSE	TRUE	0.430322645245498	0.22403923440655	0.104081368798905	1
TPM1	102224403	67049018	63042943	A	chr15	+	1	1	1	TRUE	1	0	NA	1	FALSE	FALSE	0.430322645245498	0.22403923440655	0.104081368798905	1
TPM2	68666340	43518299	35684315	B	chr9	-	1	2	0	TRUE	0	0	NA	NA	FALSE	FALSE	0.714307485328092	0.0808836358811639	0.0620543891064329	0
TPM2	68666568	43518464	35684550	B	chr9	-	1	3	1	TRUE	0	0	NA	NA	FALSE	FALSE	0.714307485328092	0.0808836358811639	0.0620543891064329	0
TPM2	68667290	43519227	35685269	A	chr9	-	1	1	1	TRUE	0	0	NA	NA	FALSE	FALSE	0.714307485328092	0.0808836358811639	0.0620543891064329	0
UQCRB	47618345	9776036	96231940	B	chr8	-	1	2	0	TRUE	0	0	NA	NA	TRUE	TRUE	0.852061194337498	0.13020637103505	0.0153635934026129	0
UQCRB	47619486	9774431	96233227	B	chr8	-	1	3	1	TRUE	0	0	NA	NA	FALSE	TRUE	0.852061194337498	0.13020637103505	0.0153635934026129	0
UQCRB	47621778	66905293	96235512	A	chr8	-	1	1	1	TRUE	0	0	NA	NA	FALSE	FALSE	0.852061194337498	0.13020637103505	0.0153635934026129	0
YBEY	46867452	76468156	46287123	A	chr21	+	1	1	1	TRUE	0	0	NA	NA	FALSE	FALSE	0.581048221098794	0.190194346568132	0.101027801533302	0
YBEY	46872340	76464324	46296162	B	chr21	+	1	2	1	TRUE	0	0	NA	NA	FALSE	FALSE	0.581048221098794	0.190194346568132	0.101027801533302	0
YBX1	28993244	119279198	42700781	B	chr1	+	1	3	0	TRUE	0	0	NA	NA	FALSE	FALSE	0.735397366466278	0.078494560487695	0.0659385553231049	0
YBX1	29002148	119285108	42693523	A	chr1	+	1	2	0	FALSE	0	0	NA	NA	FALSE	FALSE	0.735397366466278	0.078494560487695	0.0659385553231049	0
YBX1	29002181	119285141	42693490	B	chr1	+	1	1	1	TRUE	0	0	NA	NA	FALSE	FALSE	0.735397366466278	0.078494560487695	0.0659385553231049	0
ATP5F1C	24693696	10059655	7802270	B	chr10	+	2	1	0	TRUE	0	0	NA	NA	FALSE	FALSE	0.470709393210984	0.353868514875281	0.109228580248976	0
BAZ1A	49497691	54923040	34785777	A	chr14	-	2	1	0	TRUE	0	0	NA	NA	FALSE	FALSE	0.550863779805521	0.145398968277748	0.1021746971223	0
CCT4	8923327	22990879	61888381	A	chr2	-	2	1	0	TRUE	0	0	NA	NA	FALSE	FALSE	0.528719914633482	0.190819477445831	0.145842885717875	0
GTF3A	77984612	146951187	27429870	B	chr13	+	2	1	0	TRUE	0	0	NA	NA	FALSE	TRUE	0.600752588398219	0.139015302532002	0.0965132511042985	0
HNRNPD	2354397	99962612	82355401	B	chr4	-	2	1	1	TRUE	0	0	NA	NA	FALSE	TRUE	0.567913268458689	0.186164897003584	0.116848623318473	0
KRT8	58073731	101996782	52897273	B	chr12	-	2	1	0	FALSE	0	0	NA	NA	FALSE	TRUE	0.401641382115001	0.118877091355848	0.1065482624109	0
LMNA	120563942	88482611	156138488	B	chr1	+	2	1	1	TRUE	0	0	NA	NA	FALSE	TRUE	0.546723485993617	0.13140560271489	0.0899895528223464	0
LMO7	35886132	101881001	75800882	A	chr13	+	2	1	0	TRUE	0	0	NA	NA	TRUE	FALSE	0.533321349950649	0.19065833533814	0.0763247015669237	0
LTBP1	130277859	75327322	33315269	A	chr2	+	2	1	1	TRUE	0	0	NA	NA	FALSE	FALSE	0.683873666291501	0.163993173072436	0.0771166397134316	0
MYL6	80950493	128492401	56159975	B	chr12	+	2	1	0	TRUE	0	1	3	NA	FALSE	FALSE	0.55257285168719	0.289098045413269	0.0731410848081067	1
OSBPL8	43006646	111204839	76487510	A	chr12	-	2	1	1	TRUE	0	0	NA	NA	TRUE	FALSE	0.477346786755756	0.192691920254376	0.122636556807029	0
PABPC1	51632507	36605557	100717888	B	chr8	-	2	1	0	TRUE	0	0	NA	NA	FALSE	TRUE	0.604764130471593	0.145808564328575	0.107768365302307	0
PLIN2	45269383	86658581	19118321	A	chr9	-	2	1	0	TRUE	0	0	NA	NA	FALSE	FALSE	0.587377627860847	0.223441387454808	0.118221760472063	0
PPP1R12A	40188619	108259755	79798584	B	chr12	-	2	1	0	TRUE	1	0	NA	1	FALSE	FALSE	0.446926320959454	0.182587882846652	0.128727876937122	1
PQBP1	137867050	7895603	48902517	A	chrX	+	2	1	1	TRUE	0	0	NA	NA	FALSE	FALSE	0.563558196233196	0.297861832094986	0.0654210943815207	0
PSAP	3162140	NA	71816740	B	chr10	-	2	1	0	FALSE	0	0	NA	NA	FALSE	TRUE	0.529463121597523	0.120122791449763	0.0917676963515657	0
RBM39	16634589	156164923	35725155	B	chr20	-	2	1	0	TRUE	0	0	NA	NA	FALSE	TRUE	0.348160916111675	0.240546965912709	0.0850546175640708	0
REXO2	95725859	48473139	114445979	B	chr11	+	2	1	0	TRUE	0	0	NA	NA	FALSE	FALSE	0.654016185218113	0.114629538987516	0.0820275655039337	0
RPL29	7062787	106431350	51993844	B	chr3	-	2	1	0	FALSE	0	0	NA	NA	FALSE	TRUE	0.257767326508407	0.186205284629926	0.12051695971123	0
RPLP0	9474288	115561003	120199118	A	chr12	-	2	1	0	TRUE	0	0	NA	NA	FALSE	TRUE	0.561334013530232	0.154768710788266	0.105983258580364	0
RPS24	6267904	24495430	78040204	B	chr10	+	2	1	1	TRUE	0	1	1	NA	FALSE	TRUE	0.455971266809013	0.263184628241409	0.19487012688523	1
S100A9	123045797	90692808	153360769	A	chr1	+	2	1	0	FALSE	0	0	NA	NA	FALSE	FALSE	0.558187226709696	0.106673795362866	0.0473543455190502	0
SEPTIN7	88947312	25277544	35863552	B	chr7	+	2	1	1	TRUE	0	0	NA	NA	FALSE	TRUE	0.661485292708874	0.101590508023623	0.0742993189760155	0
TAX1BP1	81800064	52765021	27827738	B	chr7	+	2	1	1	TRUE	0	0	NA	NA	FALSE	TRUE	0.595180706900673	0.0897161639438722	0.0831197938878631	0
TMSB4X	99932112	167207364	12976947	A	chrX	+	2	1	0	FALSE	0	0	NA	NA	FALSE	TRUE	0.455550151399614	0.305819174067932	0.0821874537676783	0
TOP1	11954884	160693802	41084568	A	chr20	+	2	1	0	TRUE	0	0	NA	NA	FALSE	FALSE	0.596237414131729	0.178854815337958	0.139672339799107	0
TPM1	102211636	67036127	63056985	B	chr15	+	2	1	1	TRUE	1	0	NA	2	TRUE	TRUE	0.430322645245498	0.22403923440655	0.104081368798905	1
YBEY	NA	NA	46313004	B	chr21	+	2	1	1	TRUE	0	0	NA	NA	FALSE	FALSE	0.581048221098794	0.190194346568132	0.101027801533302	0
